# Supplementary material for: Laser-Induced Dimeric Photoproducts of Chlorpromazine: LC-MS Identification and Molecular Docking Evidence of Enhanced Anticancer Potential
Source: Int J Mol Sci. 2025 Jul 11;26(14):6668. doi: 10.3390/ijms26146668 (PMC12294483; doi:10.3390/ijms26146668)
Supplement: Supplementary file 1 [file ijms-26-06668-s001.zip]

Archive with 1 entries (1 files):
- ijms-3685175-supplementary.pdf
